# Supplementary material for: Antioxidant and Skin-Whitening Efficacy of a Novel Decapeptide (DP, KGYSSYICDK) Derived from Fish By-Products
Source: Mar Drugs. 2024 Aug 20;22(8):374. doi: 10.3390/md22080374 (PMC11355700; doi:10.3390/md22080374)
Supplement: Supplementary file 1 [file marinedrugs-22-00374-s001.zip]

Archive with 1 entries (1 files):
- marinedrugs-3140984-supplementary.pdf
